# Supplementary material for: Speech Timing Deficit of Stuttering: Evidence from Contingent Negative Variations
Source: PLoS One. 2017 Jan 9;12(1):e0168836. doi: 10.1371/journal.pone.0168836 (PMC5221803; doi:10.1371/journal.pone.0168836)
Supplement: S1 File — (XLS) [file pone.0168836.s001.xls]

## Sheet: S1
Group	N1_F3	N1_Fz	N1_F4	N2_F3	N2_Fz	N2_F4	P2_P3	P2_Pz	P2_P4	P3_P3	P3_Pz	P3_P4	S1N1	S1N2	S1P2	S1P3
AFS	-1.85567	-2.01624	-1.78214	0.277233	-0.5038	1.47866	6.07756	5.45164	8.66827	6.84014	6.34725	2.3179	58	218	186	346
AFS	-3.04383	-3.34513	-2.69684	-0.475566	-0.943945	-0.832561	7.01389	5.73117	5.60028	6.75698	5.6013	5.05875	86	222	214	276
AFS	-2.30283	-2.76294	-2.88834	2.37304	2.34398	1.26408	8.29176	7.93582	6.77689	6.89804	6.18224	5.42106	56	280	178	362
AFS	-2.31871	-2.78062	-2.89372	2.42722	2.39772	1.31032	8.29431	7.94485	6.78894	7.01317	6.26475	5.44584	54	280	178	362
AFS	-1.35787	-1.38337	-1.11997	0.507996	0.435708	0.714958	2.73506	4.54572	5.20572	0.891964	2.10452	1.62054	68	298	180	342
AFS	-3.67564	-3.35543	-3.9991	3.51654	2.72776	4.50988	2.61861	6.03574	4.618	7.6575	8.48625	6.139	60	220	140	306
AFS	-1.84631	-2.3972	-2.2777	-2.53373	-2.04548	-1.25559	3.56236	2.89222	4.28159	7.36171	7.23093	6.27196	120	268	218	320
AFS	-2.39925	-2.35363	-1.19005	2.7362	2.43882	2.65984	3.37886	3.67599	1.9698	3.80326	4.3	2.71881	88	288	286	566
AFS	-0.825411	-1.25161	-0.834626	4.93535	5.21608	4.71913	-1.32401	2.90901	-0.072404	5.81013	7.8651	5.60838	60	248	148	316
AFS	-3.1222	-3.23944	-2.80053	-2.3	-2.96888	-2.31829	0.609008	0.344963	2.55929	3.74098	1.85207	1.90995	60	244	160	270
AFS	0.473115	0.633355	0.598112	-5.5643	-5.5108	-4.56786	2.85542	2.24058	5.08459	2.76313	2.81587	5.26105	68	266	178	324
AFS	-2.6358	-2.50214	-1.80856	-2.75391	-3.53141	-1.77897	6.78146	6.88427	7.465	5.743	7.56687	5.004	74	230	156	302
AFS	-0.634609	-0.633374	-0.626463	1.81126	0.149334	0.710633	1.74709	2.30542	3.57192	7.39686	6.46259	4.37537	110	280	168	526
AFS	-2.89974	-2.84212	-2.26192	-2.41048	-3.40754	-3.48545	2.52597	3.35318	0.858774	2.17449	3.89605	0.571681	80	262	174	534
AFS	-4.74468	-5.15226	-4.89479	-2.54019	-4.27344	-4.21422	5.20451	5.22668	3.85762	8.49811	5.4737	6.67871	72	286	112	268
AWS	-1.17643	-1.21884	-1.51152	1.73111	1.81533	1.74314	1.92994	4.67444	2.63441	2.51199	3.66676	1.49227	56	262	142	288
AWS	0.371558	0.228099	0.010042	-1.10176	-1.62826	-0.95687	7.44336	8.06668	6.66007	7.1715	6.87382	5.80577	54	238	188	298
AWS	-4.15325	-4.76326	-4.13424	-0.488331	-2.11384	-1.50872	3.74803	3.80208	3.67144	3.35693	4.80699	3.68828	74	236	212	306
AWS	-2.42481	-3.65732	-3.28197	1.29687	-0.41174	0.274584	0.73494	1.44218	0.540206	0.122762	1.81399	0.105108	106	222	184	414
AWS	-2.90783	-3.31485	-2.54517	-1.30825	-1.89848	-0.833689	3.68607	3.45472	3.16514	2.00181	1.42518	0.730108	82	238	170	324
AWS	-1.15356	-1.35737	-1.59011	1.63207	0.372703	-0.026845	5.12871	4.49615	3.63894	2.6084	2.15073	-0.029451	96	306	222	326
AWS	-1.01174	-0.933814	-1.20657	1.15395	1.50995	0.488221	-2.51703	1.76772	0.78495	0.659398	5.69013	3.70062	122	264	210	314
AWS	-3.12516	-3.37915	-3.19847	-1.07249	-1.95122	-1.07224	4.4583	4.55457	4.5484	4.99319	3.99771	4.53211	60	228	174	240
AWS	-4.95474	-5.58794	-5.37662	-1.27568	-2.8539	-1.86893	7.55235	7.22143	7.45712	6.69351	5.72965	4.99997	74	280	200	436
AWS	-2.44137	-2.85231	-2.78828	-2.18996	-2.30536	-1.20025	3.59532	7.75025	5.23906	0.943052	5.49481	2.9261	66	278	186	436
AWS	-2.01416	-2.34819	-2.57078	2.25954	2.49325	2.62024	3.51311	3.94745	2.80087	3.47837	3.67818	2.01083	56	216	174	264
AWS	-2.15176	-2.41185	-2.37027	-3.69011	-5.24811	-1.04085	1.63109	0.898963	2.03558	4.32873	5.88471	3.41691	54	268	182	440
AWS	-1.83975	-2.11673	-1.91159	-2.43585	-3.11863	-2.94802	5.1359	5.87671	5.15351	2.90382	4.40615	3.47988	80	264	184	460
AWS	-4.33044	-3.69847	-2.0667	1.92732	0.858937	1.54273	6.40809	6.23879	5.35212	6.47815	6.32052	4.53624	140	266	200	298
AWS	-2.32283	-2.40903	-2.45341	-1.70919	-4.6246	-1.98258	2.07703	4.33443	4.56059	0.961278	0.987451	-0.374383	86	284	172	458
