# Supplementary material for: Speech Timing Deficit of Stuttering: Evidence from Contingent Negative Variations
Source: PLoS One. 2017 Jan 9;12(1):e0168836. doi: 10.1371/journal.pone.0168836 (PMC5221803; doi:10.1371/journal.pone.0168836)
Supplement: S2 File — (XLS) [file pone.0168836.s002.xls]

## Sheet: S2
group	C400_F3	C400_Fz	C400_F4	C400_FC3	C400_FCz	C400_FC4	C400_C3	C400_Cz	C400_C4	C400_P3	C400_Pz	C400_P4	C500_F3	C500_Fz	C500_F4	C500_FC3	C500_FCz	C500_FC4	C500_C3	C500_Cz	C500_C4	C500_P3	C500_Pz	C500_P4	C600_F3	C600_Fz	C600_F4	C600_FC3	C600_FCz	C600_FC4	C600_C3	C600_Cz	C600_C4	C600_P3	C600_Pz	C600_P4	C700_F3	C700_Fz	C700_F4	C700_FC3	C700_FCz	C700_FC4	C700_C3	C700_Cz	C700_C4	C700_P3	C700_Pz	C700_P4	C800_F3
AFS	3.48263	2.02974	3.33284	2.88198	1.72954	2.63387	3.03886	2.47235	2.79476	3.1551	3.52495	-0.583591	1.60228	-0.333273	1.72152	0.403202	-0.741376	0.424849	0.318525	0.357101	0.686655	-0.968203	-0.110069	-3.69463	0.424538	-1.58805	0.529961	-1.40232	-2.25969	-1.1473	-1.88572	-1.42733	-0.920288	-3.64433	-2.71302	-5.49197	-0.723662	-2.52739	-0.39823	-2.36908	-3.17044	-2.14683	-2.96903	-2.39167	-1.71794	-4.68394	-3.22649	-5.86918	-1.57957
AFS	-1.06512	-1.6888	-0.817318	-0.697066	-2.13623	-0.756986	-0.347409	-1.06585	-0.204683	1.3035	1.0296	1.01544	-0.512009	-0.939391	-0.035483	0.143727	-0.826617	-0.095503	0.527126	0.248122	0.431805	0.46302	0.359597	-0.14036	-0.416406	-0.839918	0.412119	0.321049	-0.965025	-0.388895	0.457112	0.044078	-0.039388	-0.676736	-0.456856	-1.41283	0.382222	-0.174937	1.13811	0.573353	-0.578184	-0.146022	0.359098	0.204512	0.007372	-1.06652	-0.227238	-1.29459	1.24724
AFS	5.51778	5.57199	4.87161	5.63507	5.71469	5.49941	5.78353	5.65471	5.4606	4.25072	4.03761	3.00659	4.26023	4.43315	3.65334	4.402	4.68602	4.3036	4.38748	4.6441	4.17235	1.79797	1.79051	0.687196	4.07617	4.04734	3.37933	3.89231	4.02779	4.00458	3.69963	3.79827	3.6526	1.26292	0.944876	0.274654	2.33093	2.22986	1.7603	2.01412	2.01989	2.28995	1.7969	1.90806	2.07386	1.16829	0.488013	0.346169	1.90276
AFS	5.49508	5.55283	4.83077	5.60842	5.72137	5.49252	5.78625	5.6793	5.45774	4.30757	4.09176	2.98626	4.22063	4.39831	3.61552	4.39145	4.67882	4.28474	4.40219	4.66113	4.15696	1.89583	1.862	0.649467	4.05485	4.03489	3.35177	3.88793	4.045	4.00357	3.69823	3.82052	3.64578	1.3343	1.02167	0.233932	2.24661	2.14741	1.67149	1.97854	1.98005	2.23724	1.78338	1.90461	2.03823	1.26407	0.607898	0.338104	1.81731
AFS	-0.816084	-0.22463	1.52545	2.11975	-0.175123	0.350566	1.87659	1.15515	0.910026	-1.49966	0.077928	-2.02071	-0.082433	1.02745	2.91922	3.37662	1.13374	1.30089	2.96854	2.55441	1.57728	-1.44851	0.731525	-2.49094	0.456348	1.24946	2.92841	3.0593	1.34685	1.80035	2.63872	2.39938	1.90629	-1.36233	1.15422	-1.56818	0.856893	1.37722	2.79517	2.86342	1.90647	2.34676	2.69257	2.75878	2.34574	-0.42568	2.04553	-0.310792	0.396293
AFS	1.16952	-0.414641	-1.08795	1.66696	0.318665	3.78838	4.40123	2.16192	4.33006	5.06329	3.5981	3.61404	-0.547363	-2.41327	-2.89954	-1.26863	-2.68491	1.67396	1.27802	-0.680178	1.48067	0.747925	0.315966	0.089262	0.461622	-1.85427	-2.31731	-1.52095	-2.51502	1.84431	0.836363	-0.812816	0.790748	-1.00857	-1.30924	-1.40328	0.465193	-1.82424	-2.24182	-1.93715	-2.48349	1.67638	0.106442	-0.872365	0.551712	-1.40566	-1.13737	-1.53295	0.250849
AFS	3.73305	3.01435	2.03498	3.36854	3.73544	5.03878	4.57602	4.34699	5.17368	2.59033	3.26309	2.11044	2.38731	1.62642	1.48962	2.6691	2.62054	3.90692	3.51939	3.91772	4.2319	0.857467	2.03743	0.77795	1.41632	0.918893	0.743005	2.00318	1.84576	2.95715	2.74743	3.12712	3.4042	-0.268319	0.6159	-0.112595	0.852069	0.244888	0.536923	1.44035	0.990153	2.07484	1.84502	2.29048	2.59181	-0.950512	-0.115827	-0.35907	1.00623
AFS	0.901419	-0.518399	1.05655	1.76404	-0.085198	1.80222	2.19478	0.478096	1.54112	2.62619	2.72733	1.29549	-0.567514	-1.69568	-0.111344	1.08436	-0.254473	1.55126	2.38448	1.0724	1.8979	3.27661	3.62734	2.09685	-2.06852	-2.9868	-0.869763	0.518869	-1.18042	0.562563	2.10995	0.609785	1.16138	3.27593	3.30481	1.64878	-3.5089	-4.35722	-2.1278	-0.998526	-2.87663	-1.06116	0.501025	-1.22053	-0.512791	2.43981	2.05725	0.474261	-3.85461
AFS	3.11812	1.74296	2.76911	3.5489	3.3379	3.60115	3.947	4.96053	3.96886	-0.801889	2.97737	2.0767	0.355672	-1.14358	0.434304	1.49322	1.0201	1.13107	2.36865	2.98401	2.01778	-2.29138	1.65132	0.995781	0.168073	-0.516659	0.435279	1.23621	1.03508	0.406936	2.06118	2.34603	1.13606	-2.35988	1.10113	0.880695	-0.289282	-1.05806	-0.347161	0.299827	0.265238	-0.129302	1.24045	1.31102	0.391681	-2.66958	0.414893	1.02985	-0.008408
AFS	0.909182	0.604091	1.01935	1.3871	0.087868	1.32422	1.31836	0.047073	0.538863	1.99552	0.263009	-0.216481	0.970446	0.327554	0.415545	0.969738	0.207232	1.55974	1.1087	0.595411	0.902575	1.79988	0.367283	0.033972	0.079738	-0.894784	-0.675341	-0.107929	-1.28025	0.701306	-0.216216	-0.666661	0.046793	0.881797	-0.175077	0.078058	-0.937628	-1.85335	-1.57851	-0.974365	-2.29019	-0.501885	-1.02304	-1.49462	-1.11713	0.579128	-0.409792	-0.048291	-1.24459
AFS	0.440875	0.270189	0.131426	0.390469	-0.259168	0.510878	0.645659	0.299516	0.286088	0.665341	0.055223	-0.689677	1.61253	1.92409	0.981671	1.45468	1.76339	1.45388	1.11987	1.94941	0.51827	-1.92582	-1.15555	-3.7208	2.31524	2.68343	1.65722	1.56077	1.8205	1.68667	0.931628	1.90214	0.27354	-2.88491	-1.6199	-5.47163	1.95959	2.17192	1.26408	0.995477	0.958429	1.27394	0.33187	1.14683	0.074135	-2.89248	-1.4707	-4.81552	2.2237
AFS	1.54373	0.442379	0.75647	1.93046	1.17519	3.4463	2.634	2.12242	3.36407	3.98326	3.75825	0.554127	0.466102	-0.391082	0.485649	0.818026	-0.115964	1.90593	1.26638	1.07791	1.68996	-0.190874	0.962115	-2.29321	0.224851	-0.66536	0.095242	0.533625	-0.529569	1.50398	1.19883	0.952117	1.27444	-0.766249	0.676784	-2.23731	-0.636285	-1.68639	-1.09267	-0.547095	-1.47201	0.762277	0.626006	0.129969	0.495692	0.820802	1.22887	-0.764328	-0.902855
AFS	1.65234	2.58601	3.78974	5.12392	4.11879	3.34354	6.46576	5.36703	4.49915	6.53983	5.66033	3.12338	1.0995	1.88029	3.23691	5.24473	4.07842	3.53738	6.73481	5.6527	5.23451	6.61883	5.69674	4.07927	0.199843	0.387887	2.16089	3.92568	2.52307	2.97583	5.03504	4.08993	4.71054	4.34259	3.73956	3.72327	-0.983011	-0.765169	0.639211	2.19321	1.33323	1.86736	3.21988	2.59356	3.61629	2.78929	2.52258	3.40327	-1.4721
AFS	-4.16519	-4.60787	-3.92813	-2.51277	-2.12747	-1.21151	0.052432	-0.214978	0.76985	1.70473	3.49609	0.927376	-4.24469	-4.42862	-3.75319	-2.75224	-2.44114	-2.01816	0.016637	-0.491589	-0.096091	1.76729	3.55735	0.318192	-4.44614	-4.70428	-3.74165	-3.1648	-3.57953	-3.24049	-0.744219	-1.90612	-1.47151	1.12105	2.15341	-0.633976	-4.34157	-4.72429	-3.25041	-2.85172	-3.9965	-3.61486	-0.877258	-2.4989	-2.1328	1.01127	1.35437	-1.12605	-3.79748
AFS	1.59494	1.33887	1.80301	5.39069	3.81822	4.20702	7.42502	4.66069	5.7663	5.81654	4.39895	1.92125	2.36368	2.63235	2.64194	4.98262	3.87636	3.8027	6.67026	4.87347	4.98649	3.74902	2.50069	-0.390661	2.71446	2.97215	2.83627	4.89265	3.45544	3.55891	5.81928	4.41434	4.41617	2.83291	1.77531	-1.24668	3.23546	3.33348	2.8038	4.58318	3.92977	3.84715	5.58343	4.75256	4.69021	3.63875	2.77714	-0.449113	2.49824
AWS	0.232324	0.406523	0.551267	0.844754	0.177673	-0.018939	1.15351	1.1333	0.735398	1.25964	2.1892	0.767177	0.30543	0.508606	0.312384	0.206662	0.130258	-0.018626	0.315616	0.817074	0.546726	0.228319	1.34161	0.488182	0.20041	0.37363	0.19243	-0.254519	-0.386971	-0.317221	-0.443474	0.027278	-0.154824	-0.662103	0.314885	-0.092682	-0.632271	-0.251581	-0.373028	-0.824376	-1.01775	-1.15907	-0.919465	-0.522367	-0.98058	-0.841852	-0.052911	-0.40112	-0.963305
AWS	-0.043938	-0.658588	0.152108	1.53331	-0.64382	1.14159	3.34346	1.08453	1.69125	3.88185	3.53364	3.65727	-0.052433	-0.678096	-0.033713	1.48408	-0.476424	1.19943	3.27575	1.19352	1.80563	3.0102	3.01213	4.10722	-0.052194	-0.569545	0.136975	1.05175	-0.771245	0.69479	2.80486	0.788798	1.25664	2.21143	2.4484	4.37999	-0.692723	-0.970709	-0.04758	0.852679	-1.28716	0.046118	2.75359	0.390756	0.96926	1.94703	2.02867	4.84667	-1.67404
AWS	1.58987	1.49214	1.66408	1.64944	1.25165	1.67816	1.59858	1.34572	2.16377	-1.09099	0.192152	0.304604	1.67392	1.74439	1.72229	1.51237	1.30488	1.42606	1.29398	1.20356	1.68623	-2.03903	-0.534337	-0.784014	2.00657	2.25029	1.79846	1.29369	1.33025	1.25324	0.777032	0.693833	1.29973	-2.33935	-0.870712	-1.1897	2.20836	2.3833	1.8373	0.948	1.18674	0.927348	0.242424	0.377722	0.588209	-2.42671	-0.489976	-1.42489	2.84791
AWS	3.47275	2.74701	2.84142	2.19535	1.5957	2.80895	2.128	1.33241	2.45849	-0.091262	1.11548	-0.338202	1.56473	0.691448	0.917863	0.41337	-0.542485	0.898244	0.621935	-0.321277	0.803697	-0.463876	0.544013	-0.438772	0.591958	-0.3273	-0.295758	-0.950476	-1.50358	-0.026792	-0.700847	-1.26927	-0.033454	-0.527222	0.22067	-0.010459	-0.019486	-0.837119	-0.766211	-1.59196	-1.94973	-0.718751	-1.55699	-1.97239	-0.761365	-0.602742	-0.395732	0.03125	-0.560442
AWS	-0.478916	-1.80749	-0.715802	-0.480379	-2.87466	-1.05313	-0.375256	-2.77037	-1.09357	-0.410223	-1.14339	-0.976625	-0.719869	-1.99906	-1.16941	-0.505685	-2.60167	-1.25026	-0.149998	-2.01442	-1.03324	-0.44088	-0.598424	-0.886228	0.419078	-0.932793	-0.481812	-0.051892	-1.98915	-0.554374	0.030238	-1.77814	-0.695853	-0.291145	-0.450571	-0.683508	0.28645	-1.54528	-1.14343	-0.840054	-3.15571	-1.08428	-0.890087	-3.12355	-1.36207	-0.88434	-1.15732	-0.811694	0.245825
AWS	2.21218	2.07858	2.35742	2.71984	2.46937	2.69379	2.61192	2.80623	2.66532	0.903436	0.600015	-0.762434	1.99612	2.02516	1.97494	2.25586	2.57358	2.59375	1.86825	2.66113	2.3566	-0.580467	-0.605125	-1.87841	2.31903	2.1772	1.84959	1.90146	2.65407	2.72632	1.34692	2.5706	2.25934	-1.20452	-0.87841	-2.09696	3.22092	3.11404	2.58914	2.345	3.49655	3.41335	1.7384	3.23011	2.76654	-0.857304	-0.433236	-1.59508	3.28864
AWS	0.249367	0.142458	0.210272	0.288619	0.316299	0.655715	0.031122	1.34429	2.38288	-1.52855	1.65666	0.803743	-1.87495	-1.36437	-1.37171	-0.550223	-0.652587	-1.34896	-0.439605	0.880686	1.45254	-2.07047	0.522666	-0.1876	-1.68474	-1.03882	-1.17241	-0.650589	-0.824332	-1.61299	-0.795078	0.473123	0.893034	-2.44326	-0.237554	-1.02526	-1.14808	-0.555303	-0.96583	-0.651385	-0.425324	-1.06176	-0.868527	0.900622	1.59408	-2.04858	0.372418	-0.293934	-1.81529
AWS	-1.44158	-2.46216	-1.15453	-1.10817	-3.30407	-1.62927	-0.613289	-2.31916	-1.01645	0.870891	0.521268	0.670791	-2.52064	-3.85915	-2.66711	-2.81899	-4.96061	-3.16238	-2.23789	-3.76805	-2.42117	-0.758819	-1.00789	-1.09075	-2.78026	-4.40661	-3.18738	-3.65278	-5.82424	-3.67714	-3.28492	-4.85382	-3.17454	-1.9167	-2.3094	-1.75509	-1.97021	-3.37381	-2.32924	-2.8692	-4.78572	-2.86719	-2.82256	-4.00715	-2.47072	-1.68728	-1.88408	-1.23687	-1.83352
AWS	1.23625	1.01997	2.85697	4.01642	1.33745	2.71615	5.21424	2.71351	4.08106	5.94379	5.08713	4.293	0.190155	0.32719	2.47451	3.41629	0.539629	1.30459	3.98204	1.65993	2.65045	3.62789	2.92347	1.88035	-0.164516	0.134891	2.2007	2.626	-0.247016	0.227589	2.51611	0.246119	1.05566	1.28883	0.369353	-0.667795	0.869923	0.894655	2.79714	3.01761	0.205596	1.19386	2.76076	0.375009	1.46458	0.899015	-0.066211	-0.894039	1.77668
AWS	0.048161	-0.505895	-0.352539	1.00731	1.4654	1.93729	1.78338	2.50466	3.3891	0.454266	4.8553	2.15374	2.09292	2.20749	1.85263	2.6123	3.70345	3.21456	2.9455	3.88508	3.90885	0.0081	4.50598	0.72086	0.459096	0.358845	0.707454	1.06105	1.32171	1.32644	1.22217	1.34748	1.70992	-1.92385	2.15622	-1.70958	-0.715973	-0.706894	-0.190516	0.124786	0.470565	0.271964	0.540785	0.687062	0.965877	-2.21104	2.07069	-2.06819	-0.970112
AWS	-0.746815	-1.04974	-0.903018	-1.02811	-1.29761	-0.130843	0.164724	-0.858223	0.036251	0.723647	0.539966	0.151135	-1.37742	-1.34194	-1.00054	-1.41476	-1.42726	-0.431179	-0.390542	-0.846786	-0.081853	-0.160954	-0.175862	-0.498413	-2.0091	-1.87187	-1.5582	-2.46553	-2.32865	-1.13348	-1.72795	-1.98185	-0.868777	-1.41633	-1.28443	-1.21285	-1.90769	-1.52745	-1.23316	-2.14921	-2.10048	-1.13606	-1.64939	-1.9305	-1.04177	-1.36854	-1.33215	-1.20598	-2.22932
AWS	3.25922	1.54377	1.81173	3.21746	1.90565	4.14473	4.95961	3.59708	6.32225	3.7505	5.32692	2.794	2.83982	1.49348	2.28748	2.5688	1.21047	2.59808	3.94715	2.63771	4.54275	2.7784	4.76149	1.32336	2.36726	1.53223	2.15535	2.33443	1.30346	2.22513	3.75751	2.8321	4.73081	3.0084	5.65355	2.47313	1.00597	-0.05458	0.513077	0.425986	-0.29243	0.971678	2.3094	1.65181	4.12467	2.67826	5.52155	3.34545	0.629413
AWS	-0.381573	-0.509628	-0.876573	-0.125922	-0.361792	0.494554	1.32615	0.544963	0.594587	2.5745	3.69985	2.82462	-0.964804	-0.599754	-0.799997	-0.140306	-0.167373	0.07814	1.72712	1.22613	0.461345	2.44467	3.69253	2.65466	-1.10308	-0.610535	-0.752087	-0.398373	-0.334346	-0.019422	1.31144	0.928683	0.18439	1.79817	3.08121	2.1216	-1.26171	-0.615756	-0.367392	-0.453767	-0.423714	-0.28179	1.25049	0.846642	-0.244693	1.7074	3.02367	1.68468	-0.01758
AWS	2.68665	2.16847	3.45102	3.19241	2.1677	2.82621	3.26982	2.73657	2.95227	3.92777	4.3371	2.81796	2.93411	2.77873	3.96197	3.77407	2.75655	3.08424	3.69744	3.44682	3.4313	3.64252	4.51503	2.72362	3.38594	3.85581	5.29121	4.49008	3.84782	3.3714	3.58173	3.72853	3.58391	2.84741	3.6319	1.97347	2.90134	3.80982	5.11307	4.24561	3.80193	3.07358	3.15007	3.72489	3.41077	2.63461	3.66276	1.90425	2.57186
AWS	-0.064093	-0.647328	0.10295	0.275321	-0.542425	0.258308	1.20046	0.273179	0.227405	0.629852	0.467684	-0.869768	-1.87308	-2.93528	-1.53066	-1.46488	-3.03945	-1.91426	-0.509302	-1.7975	-1.94145	-0.780283	-1.10673	-2.09881	-3.47627	-5.51107	-3.0662	-3.35106	-6.20506	-3.85621	-2.37214	-4.48081	-3.88977	-1.82179	-2.54229	-2.72338	-3.87582	-6.57696	-3.80693	-4.00783	-7.2824	-4.09829	-2.89657	-4.90096	-4.07836	-1.63984	-2.32725	-1.94348	-3.3026
[truncated: 107 more columns]
