# Supplementary material for: Speech Timing Deficit of Stuttering: Evidence from Contingent Negative Variations
Source: PLoS One. 2017 Jan 9;12(1):e0168836. doi: 10.1371/journal.pone.0168836 (PMC5221803; doi:10.1371/journal.pone.0168836)
Supplement: S3 File — (XLS) [file pone.0168836.s003.xls]

## Sheet: S3
Group	N1_Go_F3	N1_Go_Fz	N1_Go_F4	N1_Go_C3	N1_Go_Cz	N1_Go_C4	N1_Go_P3	N1_Go_Pz	N1_Go_P4	N1_NoGo_F3	N1_NoGo_Fz	N1_NoGo_F4	N1_NoGo_C3	N1_NoGo_Cz	N1_NoGo_C4	N1_NoGo_P3	N1_NoGo_Pz	N1_NoGo_P4	N2_Go_F3	N2_Go_Fz	N2_Go_F4	N2_Go_C3	N2_Go_Cz	N2_Go_C4	N2_Go_P3	N2_Go_Pz	N2_Go_P4	N2_NoGo_F3	N2_NoGo_Fz	N2_NoGo_F4	N2_NoGo_C3	N2_NoGo_Cz	N2_NoGo_C4	N2_NoGo_P3	N2_NoGo_Pz	N2_NoGo_P4	P2_Go_F3	P2_Go_Fz	P2_Go_F4	P2_Go_C3	P2_Go_Cz	P2_Go_C4	P2_Go_P3	P2_Go_Pz	P2_Go_P4	P2_NoGo_F3	P2_NoGo_Fz	P2_NoGo_F4	P2_NoGo_C3
AFS	-1.58	-2.14	-2.1	0.37	-0.64	-0.63	4.72	3.06	3.39	-1.3	-1.87	-2.81	-1.23	-1.86	-3.73	-1.12	-2.08	-1.78	-0.85	-3.33	-3.01	1.53	-1.68	-0.03	7.47	3.17	6.32	-3.76	-4.56	-4.98	-0.86	-2.71	-4.84	0.74	-0.58	-0.43	6.41	6.06	4.97	4.04	5.21	3.87	-2.09	0.5	-0.19	5.06	6.68	4.57	4.91
AFS	-2.28	-2.97	-2.28	-1.01	-2.18	-1.48	2	1.02	2.04	-3.98	-4.5	-4.3	-2.2	-3.71	-3.34	1.06	0.21	1.01	1.88	1.42	1.93	2.85	2.69	3.06	6.36	4.94	7.61	-1.59	-1.52	-2.4	2.56	1.44	0.51	6.04	4.49	5.28	2.81	3.32	3.05	2.26	3.31	2.45	2.08	1.97	3.44	1.77	3.09	1.56	2.69
AFS	-3.47	-3.71	-3.45	-3.28	-3.41	-2.33	-1.82	-2.11	-0.17	-4.13	-4.42	-4.51	-3.86	-3.95	-3.39	-2.6	-2.78	-1.4	0.46	0.61	0.26	2.26	2.23	2.19	3.79	2.83	3.15	-0.78	-1.3	-2.42	1.15	0.97	-0.07	2.09	1.4	0.9	5.19	5.55	4.93	5.19	6.16	5.57	2.81	4.8	3.65	5.59	5.71	4.83	6.63
AFS	-3.55	-3.77	-3.51	-3.31	-3.44	-2.38	-1.81	-2.11	-0.19	-4.09	-4.4	-4.62	-3.67	-3.79	-3.37	-2.38	-2.56	-1.31	0.3	0.44	0.07	2.14	2.11	2.03	3.75	2.8	3.08	-0.82	-1.25	-2.37	1.28	1.22	0.05	2.23	1.55	0.89	5.16	5.53	4.9	5.17	6.14	5.55	2.83	4.82	3.64	5.71	5.78	4.83	6.83
AFS	-3.91	-4.14	-4.41	-1.27	-2.45	-1.9	2.88	2.64	1.46	-4.68	-5.29	-5.71	-1.33	-2.59	-1.86	1.39	1.16	1.13	2.77	2.77	5.66	3.1	0.49	3.39	6.2	4.45	6.06	2.85	2.74	3.07	3.37	1.63	1.9	5.74	4.7	5.21	6.37	6.65	6.15	3.56	4.64	3.16	3.02	4.3	3.06	5.72	7.06	5.51	4.68
AFS	-1.07	-2.43	-2.67	0.99	-0.49	-0.62	4.16	3.81	3.33	-0.59	-2.07	-2.41	2.32	-0.09	0.28	4.82	3.73	3.22	2.38	1.81	2.34	2.5	2.5	3.03	6.16	5.21	5.73	2.25	3.35	2.65	3.86	3.17	3.97	5.67	4	4.86	5.18	5.28	4.63	4.21	3.58	3.13	5.27	4.19	4.4	4.95	7.28	5.4	4.96
AFS	-3.34	-3.21	-2.28	-1.93	-2.14	0.07	-0.64	0.29	2.55	-5.2	-4.69	-3.55	-3.52	-2.9	-0.57	-2.01	-0.89	2.06	2.72	2.81	3.97	4.4	3.9	5.67	3.17	4.32	4.36	-4.65	-5.27	-4.17	0.02	-0.67	0.45	0.65	1.24	2.24	7.12	7.28	7.45	6.47	6.87	6.08	3	3.81	1.47	4.63	5.24	4.53	4.52
AFS	-0.27	-0.88	-0.99	0.25	-1.2	-1.17	0.96	-0.66	-1.62	-0.37	0.11	-0.39	-0.21	-0.07	-0.1	2.09	1.64	-0.25	9	7.67	8.06	4.94	5.99	4.39	0.43	2	3.34	4.7	5.18	3.45	4.74	7.34	4.57	4.64	5.15	5.39	14.18	15.04	11.44	9.85	13.07	10	-1.23	4.2	1.56	11.35	12.93	9.5	7.24
AFS	-1.72	-1.43	-1.47	-0.59	-0.35	-1.03	-0.5	0.58	0.6	-4.31	-3.9	-3.37	-0.36	-0.66	-1.6	2.24	1.93	2.59	-3.72	-2.78	-2.48	-0.81	-0.93	0.74	3.09	2.7	5.15	-7.84	-6.27	-6.15	-0.14	-1.06	-2.08	5.08	2.55	3.21	2.34	3.15	2.55	2.15	2.47	2.76	3.11	2.97	4.91	-0.95	0.75	1.24	1.75
AFS	-2.46	-2.54	-3.39	-1.11	-0.84	-1.37	0.74	1.43	1.08	-3.01	-3.83	-3.98	0.05	-0.99	-1.88	1.74	2.01	1.53	-0.75	-0.12	-1.43	1.42	3.18	2.3	1.4	2.89	3.2	-0.78	-1.15	-1.02	-0.22	-0.4	0.42	-0.58	-1.05	0.62	2.06	3.24	2.31	2.3	3.28	1.74	-2.95	-0.58	-5.09	1.92	1.82	1.13	-0.64
AFS	-0.84	-0.77	-0.91	1	0.93	0.76	3.71	4.01	4.85	-2.33	-2.46	-3.08	-0.25	0.08	-0.82	4.15	4.2	4.55	-6.02	-6.73	-5.18	-5.11	-5.77	-3.51	1.91	-0.26	7.27	-8.75	-9.85	-8.76	-6.63	-7.72	-6.27	2.03	-0.08	5.08	3.17	3.63	3.74	1.08	2.9	2.45	-4.33	-1.16	-2.79	2.42	2.85	2.09	1.33
AFS	0.41	0.38	-0.29	2.25	1.52	0.75	2.91	2.21	0.68	-1.32	-1.7	-1.75	-0.79	-1.15	-1.44	0.9	1.14	1.25	8.38	8.27	7.61	9.21	8.97	8.31	8.4	7.78	9.29	0.85	0.19	1.27	1.43	0.93	2.62	2.91	2.28	4.1	9.25	10.52	9.22	9.09	11.47	8.98	0.5	4.64	1.61	5.2	6.35	4.69	5.67
AFS	-3.92	-4.54	-4.1	-3.66	-4	-3.2	-3.66	-3.09	-2.14	-4.12	-4.38	-4.75	-2.34	-3.05	-3.69	-2.03	-1.95	-2.89	-0.81	-1.06	-0.96	1.19	-0.14	0.78	4.04	2.92	5.99	-4.64	-5.68	-5.59	0.19	-2.37	-2.77	5.39	3.65	4.04	1.65	1.92	1.62	0.95	1.79	1.08	-0.73	0.6	-0.21	-0.22	-0.1	-0.87	3.69
AFS	-2.59	-2.05	-2.26	-1.69	-1.31	-0.92	0.51	0.85	1.79	-3.65	-3.64	-3.06	-2.29	-1.81	-1.25	0.24	0.11	1.23	-0.4	0.05	-0.49	6.21	7.6	10.08	8.2	10.33	13.37	-4.33	-4.23	-4.32	-2.2	0.58	1.88	-0.99	0.21	3.88	6.37	8.48	6.07	6.77	9.19	8.55	5.08	5.63	5.78	0.91	2.45	1.42	0.22
AFS	-5.5	-5.86	-5.39	-1.17	-2.63	-0.45	4	2.44	6.41	-6.09	-6.56	-6.6	-1.17	-3.41	-1.23	4.59	3.6	6.05	0.44	-0.38	-0.07	4.63	4.27	6	6.41	4.27	8.57	-2.07	-3.78	-4.77	2.14	1.47	2.07	4.55	4.14	5.03	3.88	3.71	3	7.93	9.12	7.08	4.55	6.98	4.55	4.06	4.09	2.44	6.99
AWS	-0.99	-1.13	-0.96	-0.68	-0.66	-0.85	-0.09	-0.05	0.1	-0.82	-1.29	-0.97	-0.97	-1.31	-0.84	-0.58	-0.96	-0.71	5.59	5.74	5.3	5.84	6.04	3.16	4.68	5.02	2.8	1.19	0.68	0.1	2.19	0.91	-0.62	2.52	1.07	-0.12	8.31	9.34	8.65	6.42	8.49	5.59	2.34	4.28	0.89	7.52	8.54	7.61	6.08
AWS	-1.19	-1.13	-0.92	0.09	0.21	0.05	1.83	1.63	2.29	0.22	-0.03	-0.27	2.61	2.13	1.64	2.82	3.13	2.29	2.2	2.18	3.22	4.32	3.78	5.66	5.19	5.85	6.28	-0.66	-2.25	-2.12	3.48	1.77	2.18	1.4	1.36	2.33	8.12	9.56	9.13	8.73	9.87	9.16	5.44	7.4	5.3	8.07	8.47	7.33	9.34
AWS	-5.18	-6.34	-5.67	-4.43	-5.21	-4.08	-0.78	-1.47	0.79	-5.27	-6.89	-5.91	-5.29	-6.29	-4.9	-1.63	-0.67	0.92	1.73	0.54	1.56	-0.62	-0.38	0.93	1.29	1.35	4.93	-1.85	-4.13	-2.4	-2.63	-5.38	-3.19	-0.42	-1.25	1.02	4.64	4.27	4.02	1.99	3.57	3.62	2.86	3.26	5.54	4.15	2.85	3.01	1.9
AWS	-2.68	-2.77	-2.23	-1.83	-2.17	-1.37	-0.9	0.34	-0.05	-3.54	-3.5	-2.92	-2.49	-3.2	-2.73	-0.9	-0.15	-0.62	0.33	-1.27	0.56	-4.5	-6.17	-3.05	-4.58	-3.94	-2.79	-0.08	-1.44	0.75	-2.79	-3.95	-1.73	-4.43	-4.15	-2.65	6.87	7.54	7.14	4.57	5.72	4.81	-0.96	0.9	-0.12	4.93	4.44	5.05	1.91
AWS	-1.6	-2.05	-1.84	0.04	-0.87	-0.62	2.79	1.87	2.78	-1.85	-2.39	-2.39	-1.23	-2.38	-1.93	1.65	0.49	0.94	4.18	4.79	4.98	5.9	3.97	4.81	7.18	6.67	6.64	-5.47	-6.22	-5.86	-3.31	-5.05	-4.73	0.47	-2.47	-1.11	5.9	7.07	5.77	6.33	6.89	6.1	4.83	5.55	4.39	2.75	3.27	2.2	3.08
AWS	-1.4	-1.49	-1.04	-0.09	-0.62	-0.39	1.46	1.19	1.65	-2.99	-2.43	-2.51	-1.67	-1.65	-0.88	0.74	1.25	1.37	1.39	1.05	1.56	3.97	3.39	4.29	6.9	6.53	7.41	-3.55	-3.86	-4.53	0.31	-0.63	0.35	3.89	3.89	4.51	2.19	2.16	2.61	2.27	2.49	2.92	4.08	3.86	3.96	2.46	3.12	2.83	3.11
AWS	-1.7	-1.61	-2.1	-0.8	-0.46	0.12	0.11	0.41	1.73	-2.35	-2.4	-0.96	-2.31	-2.66	-1.93	-1.08	-1.93	-1.06	8.01	8.84	8.1	5.61	8.78	9.23	2.84	6.62	5.73	1.89	1.21	3.55	-3.03	-0.74	0.38	-3.87	-1.84	-1.11	9.32	10.31	9.26	6.84	9.56	10.23	1.69	5.1	3.68	7.36	6.71	8.9	4.2
AWS	-4.45	-4.67	-4.39	-2.45	-2.85	-2.85	0.96	0.13	0.57	-4.9	-5.13	-5.68	-2.57	-3.39	-3.82	1.05	-0.01	0.63	0.68	1.93	2.66	2.89	4.44	4.92	5.83	6.09	7.4	-1.52	-0.36	0	1.42	2.34	2	4.07	4.24	5.02	4.52	5.96	6.01	3.67	6.01	5.64	1.83	4.03	3.24	1.69	3.05	2.98	1.75
AWS	-4.19	-4.33	-4.08	-1.95	-2.01	-1.92	1.95	1.61	2.78	-4.32	-3.93	-3.33	-2.71	-2.38	-2.33	0.47	0.64	2.09	3.33	4.89	4.76	5.23	6.43	7.09	7.84	9.76	10.38	-1.07	-0.47	-0.52	1.28	2.78	3.27	4.75	5.56	7.17	7.6	8.77	7.83	8.47	10.47	7.69	5.66	7.8	2.63	5.47	6.03	4.05	7.04
AWS	-1.85	-2.23	-2.13	-0.03	-0.14	0.63	2.38	1.83	2.66	-4.16	-3.38	-2.95	-2.37	-1.43	0.39	0.53	1.14	2.98	4.15	2.91	4.68	3.94	4.49	7.11	5.61	4.26	7.19	-4.58	-3.91	-2.83	-2.08	-1.18	2.23	0.42	-0.49	2.45	4.66	5.78	5.91	2.86	5.46	5.26	2.63	3.22	3.76	2.97	5.05	4.26	1.21
AWS	-1.77	-1.84	-1.75	-1.17	-1.6	-1.64	-0.34	-0.38	-0.16	-2.98	-2.67	-2.55	-2.5	-2.86	-2.55	-1.33	-1.32	-0.47	8.03	9.11	8.73	7.12	8.57	8.08	4.94	5.68	4.93	-0.71	0.85	2.03	1.1	1.05	1.87	1.35	1.96	1.25	10.32	10.6	9.55	6.6	8.72	7.06	3.08	4.63	2.37	6.85	8.36	8.24	5.02
AWS	-4.1	-4.47	-3.74	-2.48	-2.89	-1.57	-0.45	-0.55	0.74	-6.66	-6.94	-5.07	-5.35	-5.64	-3.68	-2.43	-2.72	-0.79	-3.12	-4.46	-3.63	1.82	0.32	2.2	2.67	2.47	5.49	-6.81	-9.61	-6.63	-0.76	-2.01	-0.22	0.77	0.27	2.26	-0.62	-0.73	-0.6	-0.86	0.34	-1.25	-3.63	0.25	-1.23	-1.75	-2.08	-1.08	-2.54
AWS	-2.33	-3.09	-2.04	-2.92	-2.51	-0.69	-1.44	-1.4	0.5	-4.7	-3.69	-3.15	-3	-3.82	-1.62	-0.97	-1.19	-0.49	-1.44	-3.29	-1.58	-1.59	-1.82	0.94	0.32	0.27	2.31	-4.67	-4.79	-3.58	-2.32	-5.01	-1.57	1.04	0.78	1.52	1.59	1.28	2.01	-0.23	1.65	1.47	-1.81	-0.87	-0.62	-1.25	-0.56	-0.4	-1.47
AWS	-4.35	-5.04	-3.74	-3.56	-3.88	-2.92	-0.8	0.7	2.06	-5.2	-4.94	-7.43	-1.47	-1.48	-3.54	1.82	4.77	3.79	1.2	0.17	1	4.25	1.97	2.78	5.96	3.67	4.35	-2.07	-3.57	-5.69	1.19	1.5	-0.22	3.69	5.98	4.02	1.96	2.66	2.75	5.09	4.14	3.84	5.97	4.96	4.86	4.34	2.94	-0.55	3.54
AWS	-3.09	-3.25	-2.91	-1.98	-2.34	-2.14	1.34	0.08	1.63	-4.65	-4.85	-5.35	-2.8	-4.15	-3.42	0.46	-1.28	0.63	-0.02	-0.71	0.24	0.29	-0.65	-0.38	4.77	3.57	5.06	-0.01	-1.63	-2.31	-0.12	-0.9	-2.29	1.23	0.29	1.93	4.13	5.9	4.26	2.37	4.83	2.82	1.15	3.07	1.82	4.58	6.62	5.21	2.36
[truncated: 31 more columns]
